# Supplementary material for: Dimethyl fumarate improves cognitive impairment by enhancing hippocampal brain-derived neurotrophic factor levels in hypothyroid rats
Source: BMC Endocr Disord. 2022 Jul 22;22:188. doi: 10.1186/s12902-022-01086-4 (PMC9306081; doi:10.1186/s12902-022-01086-4)
Supplement: Supplementary file 1 — Additional file 1. [file 12902_2022_1086_MOESM1_ESM.zip]

Archive with 7 entries (7 files):
- AKT.tif
- BDNF and beta-actin.tif
- CREB.tif
- p-AKT.tif
- p-CREB.tif
- Supplementary Information file-original blot of Figure 6C-beta-actin (revise 2).tif
- The details of all the supplementary files.pdf
